# Supplementary material for: FAIR-SMART expands access to supplementary materials for research transparency
Source: PLoS Biol. 2025 Oct 9;23(10):e3003428. doi: 10.1371/journal.pbio.3003428 (PMC12637962; doi:10.1371/journal.pbio.3003428)
Supplement: S1 Data — (XLSX) [file pbio.3003428.s009.xlsx]

## Sheet: Figure 1
	PMC open access with SM files	PMC open access w/o SM files	Non-open access	PMC author manuscript	Non-open access (without AM)
>=1996	0.06	0.15	0.79	0	0.79
1997	0.06	0.05	0.89	0.01	0.88
1998	0.06	0.05	0.89	0.01	0.88
1999	0.03	0.08	0.89	0.01	0.88
2000	0.02	0.1	0.88	0.02	0.86
2001	0.01	0.13	0.86	0.02	0.83
2002	0.01	0.13	0.86	0.03	0.83
2003	0.01	0.15	0.84	0.04	0.8
2004	0.01	0.18	0.81	0.05	0.76
2005	0.03	0.2	0.77	0.1	0.68
2006	0.04	0.2	0.76	0.15	0.61
2007	0.06	0.22	0.73	0.22	0.5
2008	0.07	0.23	0.7	0.31	0.38
2009	0.08	0.26	0.67	0.3	0.37
2010	0.07	0.32	0.61	0.28	0.34
2011	0.09	0.36	0.55	0.24	0.31
2012	0.13	0.37	0.5	0.21	0.29
2013	0.17	0.38	0.45	0.19	0.26
2014	0.21	0.39	0.4	0.16	0.25
2015	0.24	0.38	0.38	0.15	0.23
2016	0.3	0.36	0.35	0.14	0.21
2017	0.33	0.35	0.32	0.12	0.2
2018	0.34	0.37	0.3	0.11	0.19
2019	0.37	0.37	0.25	0.1	0.16
2020	0.37	0.42	0.2	0.07	0.13
2021	0.4	0.44	0.16	0.06	0.1
2022	0.43	0.45	0.11	0.04	0.07
2023	0.45	0.43	0.12	0.04	0.07
2024	0.42	0.51	0.07	0.02	0.05

## Sheet: figure2a
Category	file type	%
Files with textual data (73.74%)	PDF (30.22%)	0.3022
Files with textual data (73.74%)	Word (22.75%)	0.2275
Files with textual data (73.74%)	Excel (13.85%)	0.1385
Files with textual data (73.74%)	Text (6.15%)	0.0615
Files with textual data (73.74%)	PPT (0.76%)	0.0076
Files without textual data (20.19%)	Others (12.37%)	0.1225
Files without textual data (20.19%)	Video/Audio/Image (7.82%)	0.0794
Compressed file (6.08%)	ZIP (6.08%)	0.0608

## Sheet: Figure 2b
	textual size of the SM files
PDF	0.0208
Word	0.0064
Excel	0.6629
Text file	0.3098
PPT	3.376e-05

## Sheet: Figure 3a
Top 20 types of the SM file tables
Category	File size (%)
Gene/Protein Expression Data	0.582568
Others	0.0815314
Comparative Genomics/Phylogenetics	0.0567693
Functional Annotation and Pathway Analysis	0.053327
Transaction Log Data	0.050129
Experimental Conditions/Designs	0.0388305
Cohort/Patient Characteristics	0.0296324
Mutational Analysis/Variants	0.0214083
Microbiome Composition	0.0209639
Functional Mutagenesis Studies	0.015641
Clinical Diagnostics Data	0.0096673
Molecular Dynamics Simulation Data	0.00848158
Metabolomics/Lipidomics Data	0.00712839
Microscopy/Imaging Analysis	0.0056822
Bibliographic Data Compilation	0.00421581
Animal Model Phenotyping	0.00237529
Ecotoxicology Data	0.00220092
Geographical Data	0.00218153
Dose-Response or Pharmacokinetics	0.00178408
Immune Response Data	0.00088444
Chemical Shift Analysis Data	0.000826454
Financial and Operational Metrics Analysis	0.000793256
Species Distribution Data	0.000728926
Computational Biology/Structural Modeling	0.000470395
Dietary Exposure Analysis	0.000447631
Statistical Analysis/Correlations	0.000240712
Comparative Analysis of Research Output	0.000228811
Survival Analysis	0.000120315
Computational Model/Algorithm Performance Evaluation	0.000106882
Manuscript Structure and Content Recommendations	0.000101634
Bibliographic Data in Plant Biology Research	9.31645e-05
Survey Data/Student Perceptions	7.5471e-05
Neurophysiological Data Analysis	6.94109e-05
Material Properties Analysis	6.75379e-05
Patient Experience and Perception Analysis	4.76392e-05
Machine Learning Model Performance Evaluation	4.59768e-05
Biomechanical Analysis Data	3.66431e-05
Qualitative Analysis of Participant Feedback	3.65131e-05
Optical Properties of Graphene Oxide Derivatives	3.01027e-05
Computational Algorithm Comparison	2.69078e-05
Surgical Procedure Consensus Data	2.86377e-06

## Sheet: Figure 3b
Top 20 types of the main text tables
Category	File size (%)
Cohort/Patient Characteristics	0.208604
Clinical Diagnostics Data	0.142613
Experimental Conditions/Designs	0.135312
Transaction Log Data	0.0741416
Gene/Protein Expression Data	0.0515122
Dose-Response or Pharmacokinetics	0.0447843
Metabolomics/Lipidomics Data	0.0300022
Mutational Analysis/Variants	0.0238978
Functional Annotation and Pathway Analysis	0.0205876
Animal Model Phenotyping	0.0203602
Microbiome Composition	0.0195448
Comparative Genomics/Phylogenetics	0.0172856
Survival Analysis	0.0144025
Patient Experience and Perception Analysis	0.012847
Machine Learning Model Performance Evaluation	0.0121241
Qualitative Analysis of Participant Feedback	0.0120404
Immune Response Data	0.0109805
Bibliographic Data Compilation	0.0106664
Chemical Shift Analysis Data	0.0100501
Statistical Analysis/Correlations	0.0100439
Others	0.00950143
Dietary Exposure Analysis	0.00936384
Microscopy/Imaging Analysis	0.00835877
Ecotoxicology Data	0.00800243
Computational Algorithm Comparison	0.00790364
Financial and Operational Metrics Analysis	0.00762535
Functional Mutagenesis Studies	0.00727857
Bibliographic Data in Plant Biology Research	0.00714225
Species Distribution Data	0.00710395
Manuscript Structure and Content Recommendations	0.00582891
Computational Model/Algorithm Performance Evaluation	0.00513083
Material Properties Analysis	0.004998
Biomechanical Analysis Data	0.00492419
Computational Biology/Structural Modeling	0.00404748
Geographical Data	0.00397234
Neurophysiological Data Analysis	0.00353251
Survey Data/Student Perceptions	0.00348671
Optical Properties of Graphene Oxide Derivatives	0.0034078
Comparative Analysis of Research Output	0.00266388
Surgical Procedure Consensus Data	0.00196815
Molecular Dynamics Simulation Data	0.00195835

## Sheet: Figure 3c
Category	SM files Volume (%)	Main texts Volume (%)	|diff (size)|
Gene/Protein Expression Data	0.582568	0.0515122	0.5311
Comparative Genomics/Phylogenetics	0.0567693	0.0172856	0.0395
Functional Annotation and Pathway Analysis	0.053327	0.0205876	0.0327
Functional Mutagenesis Studies	0.015641	0.00727856	0.0084
Computational Algorithm Comparison	2.69e-05	0.00790364	0.0079
Dietary Exposure Analysis	0.000447631	0.00936384	0.0089
Chemical Shift Analysis Data	0.000826454	0.0100501	0.0092
Statistical Analysis/Correlations	0.000240712	0.0100439	0.0098
Immune Response Data	0.00088444	0.0109805	0.0101
Qualitative Analysis of Participant Feedback	3.65e-05	0.0120404	0.012
Machine Learning Model Performance Evaluation	4.6e-05	0.0121241	0.0121
Patient Experience and Perception Analysis	4.76e-05	0.012847	0.0128
Survival Analysis	0.000120315	0.0144025	0.0143
Animal Model Phenotyping	0.00237528	0.0203602	0.018
Metabolomics/Lipidomics Data	0.00712839	0.0300023	0.0229
Transaction Log Data	0.050129	0.0741416	0.024
Dose-Response or Pharmacokinetics	0.00178408	0.0447843	0.043
Experimental Conditions/Designs	0.0388305	0.135312	0.0965
Clinical Diagnostics Data	0.0096673	0.142613	0.1329
Cohort/Patient Characteristics	0.0296324	0.208604	0.179

## Sheet: Figure 4a
N	x_mean	x_std	x_q25	x_median	x_q75	x_min	x_max	y_mean	y_std	y_q25	y_median	y_q75	y_min	y_max	pearson_r	reg_slope	reg_intercept
5507069	5.84901	0.680951	5.41134	5.80481	6.21085	1.43136	10.2609	6.16807	0.46633	5.87678	6.16356	6.46903	3.3694	8.83897	0.49804	0.341069	4.17315
x_bin_log10	y_bin_log10	count
1.44608	5.34756	1
1.62267	4.92823	1
1.62267	4.96469	2
1.62267	4.98293	2
1.62267	6.67849	1
1.6521	5.49342	1
1.6521	5.87629	1
1.71096	4.96469	2
1.76983	5.82159	1
1.76983	6.02214	1
1.79926	3.90724	1
1.79926	5.11055	1
1.79926	5.12878	3
1.79926	5.14701	2
1.79926	5.34756	1
1.79926	5.93098	1
1.88755	5.52988	1
1.88755	5.69397	1
1.88755	5.83982	1
1.91699	5.83982	1
1.94642	4.91	1
1.94642	5.12878	1
1.94642	5.54811	1
1.94642	5.69397	1
1.94642	5.7122	1
1.97585	5.47519	1
1.97585	5.51165	1
1.97585	5.56635	1
1.97585	5.63927	2
1.97585	5.67574	1
1.97585	5.94922	1
1.97585	6.04038	3
2.00528	5.51165	1
2.00528	5.7669	1
2.00528	5.83982	1
2.00528	5.93098	1
2.00528	6.05861	1
2.03471	5.47519	1
2.03471	5.51165	1
2.03471	5.52988	1
2.03471	5.54811	1
2.03471	5.56635	2
2.03471	5.58458	3
2.03471	5.60281	1
2.03471	5.63927	1
2.03471	5.7122	1
2.03471	5.73043	2
2.03471	5.7669	1
2.03471	6.00391	1
2.06414	5.51165	1
2.06414	5.52988	1
2.06414	5.60281	1
2.06414	5.73043	2
2.06414	5.83982	1
2.06414	5.89452	1
2.06414	5.91275	2
2.06414	6.02214	2
2.06414	6.25916	1
2.06414	6.29562	1
2.09358	5.23817	1
2.09358	5.42049	1
2.09358	5.43872	1
2.09358	5.45695	2
2.09358	5.47519	1
2.09358	5.49342	1
2.09358	5.51165	1
2.09358	5.52988	1
2.09358	5.54811	3
2.09358	5.56635	6
2.09358	5.58458	1
2.09358	5.60281	2
2.09358	5.62104	3
2.09358	5.63927	1
2.09358	5.73043	1
2.09358	5.74867	1
2.09358	5.78513	1
2.09358	5.87629	1
2.09358	5.94922	2
2.09358	5.96745	1
2.09358	6.14977	1
2.09358	6.20446	1
2.12301	5.2564	1
2.12301	5.3658	2
2.12301	5.47519	2
2.12301	5.49342	1
2.12301	5.52988	1
2.12301	5.54811	1
2.12301	5.60281	1
2.12301	5.67574	1
2.12301	5.73043	1
2.12301	5.7669	3
2.12301	5.78513	1
2.12301	5.83982	1
2.12301	5.85806	2
2.12301	5.89452	2
2.12301	5.93098	1
2.12301	5.94922	2
2.12301	5.96745	2
2.12301	5.98568	1
2.12301	6.00391	1
2.12301	6.02214	1
2.12301	6.07684	1
2.12301	6.09507	1
2.12301	6.1133	3
2.15244	5.21994	1
2.15244	5.43872	1
2.15244	5.54811	1
2.15244	5.56635	1
2.15244	5.63927	1
2.15244	5.67574	1
2.15244	5.69397	1
2.15244	5.73043	2
2.15244	5.83982	4
2.15244	5.87629	2
2.15244	5.89452	1
2.15244	5.91275	1
2.15244	5.93098	1
2.15244	5.94922	3
2.15244	5.96745	1
2.15244	6.02214	1
2.15244	6.05861	1
2.15244	6.07684	1
2.15244	6.1133	1
2.18187	5.52988	2
2.18187	5.56635	1
2.18187	5.60281	1
2.18187	5.62104	1
2.18187	5.65751	1
2.18187	5.69397	1
2.18187	5.7122	2
2.18187	5.73043	1
2.18187	5.78513	2
2.18187	5.80336	1
2.18187	5.82159	1
2.18187	5.89452	1
2.18187	5.91275	1
2.18187	5.94922	1
2.18187	5.96745	5
2.18187	5.98568	2
2.18187	6.00391	3
2.18187	6.02214	3
2.18187	6.04038	1
2.18187	6.05861	1
2.18187	6.07684	1
2.18187	6.1133	1
2.18187	6.13154	1
2.18187	6.14977	1
2.18187	6.18623	1
2.18187	6.24093	1
2.2113	4.91	1
2.2113	5.05585	1
2.2113	5.12878	1
2.2113	5.23817	1
2.2113	5.29287	3
2.2113	5.3111	1
2.2113	5.32933	1
2.2113	5.40226	1
2.2113	5.47519	2
2.2113	5.49342	1
2.2113	5.54811	1
2.2113	5.56635	2
2.2113	5.60281	3
2.2113	5.63927	1
2.2113	5.74867	1
2.2113	5.7669	2
2.2113	5.82159	1
2.2113	5.83982	3
2.2113	5.87629	4
2.2113	5.89452	3
2.2113	5.93098	2
2.2113	5.94922	2
2.2113	5.96745	4
2.2113	5.98568	2
2.2113	6.00391	1
2.2113	6.02214	1
2.2113	6.04038	3
2.2113	6.05861	2
2.2113	6.07684	1
2.2113	6.09507	3
2.2113	6.13154	1
2.2113	6.14977	1
2.2113	6.168	1
2.2113	6.18623	1
2.24073	4.98293	2
2.24073	5.2564	1
2.24073	5.3658	1
2.24073	5.40226	1
2.24073	5.42049	2
2.24073	5.43872	1
2.24073	5.52988	2
2.24073	5.54811	1
2.24073	5.58458	2
2.24073	5.62104	1
2.24073	5.65751	1
2.24073	5.69397	1
2.24073	5.7122	1
2.24073	5.74867	1
2.24073	5.7669	1
2.24073	5.78513	3
2.24073	5.80336	1
2.24073	5.82159	2
2.24073	5.87629	2
2.24073	5.89452	1
2.24073	5.91275	1
2.24073	5.93098	2
2.24073	5.94922	1
2.24073	5.96745	1
2.24073	5.98568	2
2.24073	6.00391	1
2.24073	6.07684	2
2.24073	6.13154	1
2.24073	6.18623	1
2.24073	6.29562	1
2.24073	6.47794	1
2.27017	5.2564	1
2.27017	5.29287	1
2.27017	5.38403	1
2.27017	5.40226	1
2.27017	5.45695	1
2.27017	5.49342	2
2.27017	5.51165	1
2.27017	5.52988	1
2.27017	5.56635	1
2.27017	5.60281	1
2.27017	5.62104	1
2.27017	5.63927	3
2.27017	5.69397	1
2.27017	5.7122	4
2.27017	5.73043	1
2.27017	5.74867	2
2.27017	5.7669	3
2.27017	5.80336	3
2.27017	5.82159	1
2.27017	5.85806	4
2.27017	5.89452	2
2.27017	5.91275	1
2.27017	5.94922	1
2.27017	6.00391	1
2.27017	6.02214	2
2.27017	6.04038	2
2.27017	6.35032	1
2.2996	5.27464	1
2.2996	5.3658	2
2.2996	5.38403	2
2.2996	5.42049	2
2.2996	5.43872	1
2.2996	5.45695	1
2.2996	5.47519	2
2.2996	5.49342	2
2.2996	5.51165	1
2.2996	5.52988	2
2.2996	5.56635	2
2.2996	5.58458	5
2.2996	5.60281	5
2.2996	5.62104	4
2.2996	5.63927	5
2.2996	5.65751	4
2.2996	5.67574	3
2.2996	5.69397	8
2.2996	5.7122	4
2.2996	5.73043	7
2.2996	5.74867	2
2.2996	5.7669	4
2.2996	5.78513	3
2.2996	5.80336	4
2.2996	5.82159	5
2.2996	5.83982	6
2.2996	5.85806	4
2.2996	5.87629	2
2.2996	5.91275	4
2.2996	5.93098	1
2.2996	5.94922	1
2.2996	5.96745	3
2.2996	6.00391	1
2.2996	6.02214	2
2.2996	6.05861	1
2.2996	6.1133	1
2.2996	6.18623	1
2.2996	6.20446	1
2.2996	6.36855	1
2.32903	5.07408	1
2.32903	5.16524	2
2.32903	5.21994	2
2.32903	5.23817	2
2.32903	5.2564	1
2.32903	5.27464	3
2.32903	5.29287	3
2.32903	5.3111	2
2.32903	5.32933	10
2.32903	5.34756	5
2.32903	5.3658	5
2.32903	5.38403	1
2.32903	5.40226	5
2.32903	5.42049	7
2.32903	5.43872	8
2.32903	5.45695	3
2.32903	5.47519	3
2.32903	5.51165	3
2.32903	5.52988	1
2.32903	5.54811	2
2.32903	5.56635	7
2.32903	5.58458	5
2.32903	5.60281	6
2.32903	5.62104	12
2.32903	5.63927	14
2.32903	5.65751	2
2.32903	5.67574	7
2.32903	5.69397	3
2.32903	5.7122	15
2.32903	5.73043	12
2.32903	5.74867	4
2.32903	5.7669	3
2.32903	5.78513	1
2.32903	5.80336	1
2.32903	5.83982	2
2.32903	5.85806	4
2.32903	5.87629	4
2.32903	5.91275	1
2.32903	5.94922	4
2.32903	5.96745	3
2.32903	5.98568	1
2.32903	6.00391	1
2.32903	6.04038	1
2.32903	6.07684	1
2.32903	6.14977	1
2.32903	6.168	1
2.32903	6.27739	1
2.35846	5.05585	1
2.35846	5.07408	1
2.35846	5.18348	1
2.35846	5.2564	1
2.35846	5.27464	2
2.35846	5.29287	1
2.35846	5.32933	3
2.35846	5.34756	2
2.35846	5.3658	3
2.35846	5.38403	3
2.35846	5.40226	2
2.35846	5.42049	1
2.35846	5.43872	1
2.35846	5.45695	4
2.35846	5.49342	2
2.35846	5.51165	2
2.35846	5.54811	1
2.35846	5.56635	3
2.35846	5.58458	2
2.35846	5.60281	5
2.35846	5.62104	8
2.35846	5.63927	2
2.35846	5.65751	3
2.35846	5.67574	2
2.35846	5.69397	5
2.35846	5.7122	3
2.35846	5.73043	5
2.35846	5.74867	3
2.35846	5.7669	1
2.35846	5.78513	1
2.35846	5.80336	2
2.35846	5.83982	1
2.35846	5.85806	2
2.35846	5.91275	1
2.35846	5.94922	1
2.35846	6.02214	1
2.35846	6.07684	1
2.35846	6.1133	1
2.35846	6.13154	1
2.35846	6.42325	1
2.38789	4.63652	1
2.38789	5.07408	1
2.38789	5.20171	2
2.38789	5.21994	2
2.38789	5.27464	1
2.38789	5.3111	2
2.38789	5.34756	1
2.38789	5.3658	3
2.38789	5.38403	2
2.38789	5.40226	4
2.38789	5.42049	9
2.38789	5.43872	2
2.38789	5.45695	3
2.38789	5.47519	2
2.38789	5.49342	4
2.38789	5.51165	3
2.38789	5.52988	2
2.38789	5.54811	6
2.38789	5.56635	1
2.38789	5.58458	1
2.38789	5.60281	2
2.38789	5.62104	1
2.38789	5.63927	2
2.38789	5.65751	2
2.38789	5.69397	5
2.38789	5.7122	2
2.38789	5.73043	2
2.38789	5.74867	3
2.38789	5.7669	1
2.38789	5.83982	2
2.38789	5.85806	2
2.38789	5.89452	1
2.38789	5.93098	1
2.38789	5.94922	1
2.38789	5.98568	1
2.38789	6.00391	1
2.38789	6.02214	1
2.38789	6.05861	1
2.38789	6.07684	1
2.38789	6.1133	1
2.38789	6.14977	1
2.38789	6.27739	1
2.41732	4.92823	1
2.41732	4.98293	1
2.41732	5.05585	1
2.41732	5.09232	1
2.41732	5.20171	2
2.41732	5.21994	1
2.41732	5.29287	5
2.41732	5.3111	3
2.41732	5.32933	3
2.41732	5.34756	4
2.41732	5.3658	5
2.41732	5.38403	4
2.41732	5.40226	9
2.41732	5.42049	3
2.41732	5.43872	2
2.41732	5.45695	4
2.41732	5.47519	4
2.41732	5.49342	6
2.41732	5.51165	5
2.41732	5.52988	9
2.41732	5.54811	6
2.41732	5.56635	6
2.41732	5.58458	4
2.41732	5.60281	6
2.41732	5.62104	2
2.41732	5.63927	4
2.41732	5.65751	2
2.41732	5.67574	2
2.41732	5.69397	4
2.41732	5.7122	3
2.41732	5.73043	3
2.41732	5.74867	1
2.41732	5.7669	3
2.41732	5.78513	1
2.41732	5.80336	4
2.41732	5.82159	4
2.41732	5.83982	3
2.41732	5.87629	1
2.41732	5.91275	1
2.41732	5.93098	2
2.41732	5.94922	2
2.41732	5.96745	2
2.41732	6.00391	1
2.41732	6.02214	1
2.41732	6.04038	1
2.41732	6.07684	1
2.41732	6.1133	2
2.44676	4.56359	1
2.44676	4.69121	1
2.44676	4.70945	1
2.44676	4.78237	1
2.44676	5.03762	1
2.44676	5.20171	1
2.44676	5.2564	1
2.44676	5.27464	4
2.44676	5.29287	4
2.44676	5.3111	1
2.44676	5.32933	2
2.44676	5.3658	3
2.44676	5.38403	3
2.44676	5.40226	2
2.44676	5.42049	2
2.44676	5.45695	3
2.44676	5.47519	4
2.44676	5.49342	5
2.44676	5.51165	3
2.44676	5.54811	3
2.44676	5.56635	2
2.44676	5.58458	3
2.44676	5.60281	3
2.44676	5.62104	1
2.44676	5.63927	3
2.44676	5.65751	1
2.44676	5.67574	3
2.44676	5.7122	1
2.44676	5.73043	2
2.44676	5.74867	1
2.44676	5.7669	1
2.44676	5.82159	2
2.44676	5.83982	2
2.44676	5.85806	1
2.44676	5.87629	2
2.44676	5.89452	1
2.44676	5.91275	2
2.44676	5.93098	1
2.44676	5.94922	2
2.44676	5.98568	1
2.44676	6.00391	1
2.44676	6.02214	1
2.44676	6.04038	1
2.44676	6.07684	4
2.44676	6.09507	1
2.44676	6.22269	1
2.47619	4.5089	1
2.47619	4.78237	1
2.47619	4.87353	1
2.47619	4.91	1
2.47619	4.94646	1
2.47619	5.14701	1
2.47619	5.21994	1
2.47619	5.23817	1
2.47619	5.2564	1
2.47619	5.29287	1
2.47619	5.32933	2
2.47619	5.34756	1
2.47619	5.3658	3
2.47619	5.38403	2
2.47619	5.40226	3
2.47619	5.43872	1
2.47619	5.45695	4
2.47619	5.47519	2
2.47619	5.49342	2
2.47619	5.52988	2
2.47619	5.54811	2
2.47619	5.58458	1
2.47619	5.60281	2
2.47619	5.62104	2
2.47619	5.63927	3
2.47619	5.65751	1
2.47619	5.67574	2
2.47619	5.69397	1
2.47619	5.73043	2
2.47619	5.74867	2
2.47619	5.7669	2
2.47619	5.78513	2
2.47619	5.80336	3
2.47619	5.83982	2
2.47619	5.85806	5
2.47619	5.87629	4
2.47619	5.89452	3
2.47619	5.91275	1
2.47619	5.93098	2
2.47619	5.94922	1
2.47619	5.98568	3
2.47619	6.02214	1
2.47619	6.04038	1
2.47619	6.07684	2
2.47619	6.1133	1
2.47619	6.13154	1
2.47619	6.168	1
2.47619	6.18623	1
2.47619	6.20446	1
2.50562	4.98293	1
2.50562	5.05585	2
2.50562	5.27464	1
2.50562	5.34756	1
2.50562	5.3658	1
2.50562	5.38403	1
2.50562	5.40226	1
2.50562	5.45695	5
2.50562	5.47519	1
2.50562	5.49342	2
2.50562	5.52988	3
2.50562	5.58458	4
2.50562	5.60281	1
2.50562	5.62104	2
2.50562	5.63927	1
2.50562	5.65751	3
2.50562	5.69397	1
2.50562	5.7122	1
2.50562	5.73043	2
2.50562	5.74867	1
2.50562	5.7669	3
2.50562	5.78513	1
2.50562	5.82159	1
2.50562	5.83982	2
2.50562	5.85806	1
2.50562	5.89452	2
2.50562	5.93098	1
2.50562	5.94922	1
2.50562	6.00391	2
2.50562	6.02214	4
2.50562	6.04038	1
2.50562	6.05861	2
2.50562	6.07684	3
2.50562	6.1133	1
2.50562	6.13154	1
2.50562	6.18623	3
2.50562	6.42325	1
2.53505	4.61829	1
2.53505	4.96469	1
2.53505	5.00116	1
2.53505	5.05585	1
2.53505	5.11055	1
2.53505	5.16524	1
2.53505	5.23817	1
2.53505	5.2564	1
2.53505	5.29287	1
2.53505	5.3111	1
2.53505	5.32933	2
2.53505	5.34756	1
2.53505	5.3658	1
2.53505	5.38403	2
2.53505	5.40226	1
2.53505	5.42049	2
2.53505	5.43872	2
2.53505	5.45695	3
2.53505	5.47519	2
2.53505	5.49342	2
2.53505	5.51165	2
2.53505	5.54811	1
2.53505	5.56635	1
2.53505	5.58458	2
2.53505	5.60281	1
2.53505	5.62104	2
2.53505	5.63927	4
2.53505	5.65751	2
2.53505	5.67574	3
2.53505	5.69397	1
2.53505	5.73043	3
2.53505	5.74867	3
2.53505	5.7669	3
2.53505	5.78513	6
2.53505	5.82159	2
2.53505	5.83982	3
2.53505	5.87629	4
2.53505	5.89452	1
2.53505	5.91275	2
2.53505	5.93098	3
2.53505	5.94922	5
2.53505	5.96745	2
2.53505	5.98568	2
2.53505	6.00391	2
2.53505	6.02214	4
2.53505	6.04038	1
2.53505	6.05861	3
2.53505	6.07684	1
2.53505	6.24093	1
2.56448	3.9984	1
2.56448	4.92823	1
2.56448	5.32933	1
2.56448	5.38403	1
2.56448	5.42049	1
2.56448	5.43872	3
2.56448	5.45695	1
2.56448	5.47519	1
2.56448	5.49342	2
2.56448	5.51165	3
2.56448	5.52988	4
2.56448	5.54811	1
2.56448	5.60281	1
2.56448	5.62104	1
2.56448	5.63927	2
2.56448	5.69397	1
2.56448	5.73043	2
2.56448	5.74867	1
2.56448	5.78513	1
2.56448	5.80336	2
2.56448	5.82159	2
2.56448	5.83982	2
2.56448	5.87629	1
2.56448	5.91275	1
2.56448	5.93098	2
2.56448	5.94922	2
2.56448	5.96745	1
2.56448	5.98568	1
2.56448	6.00391	1
2.56448	6.02214	1
2.56448	6.05861	1
2.56448	6.07684	1
2.56448	6.13154	1
2.59391	4.47243	1
2.59391	4.98293	1
2.59391	5.09232	1
2.59391	5.32933	1
2.59391	5.3658	3
2.59391	5.38403	2
2.59391	5.40226	2
2.59391	5.42049	3
2.59391	5.43872	4
2.59391	5.45695	1
2.59391	5.49342	3
2.59391	5.51165	1
2.59391	5.52988	2
2.59391	5.56635	2
2.59391	5.58458	1
2.59391	5.62104	1
2.59391	5.67574	1
2.59391	5.69397	1
2.59391	5.7122	2
2.59391	5.73043	1
2.59391	5.74867	4
2.59391	5.78513	2
2.59391	5.80336	2
2.59391	5.82159	1
2.59391	5.83982	1
2.59391	5.87629	3
2.59391	5.91275	2
2.59391	5.93098	2
2.59391	5.94922	2
2.59391	5.96745	3
2.59391	5.98568	1
2.59391	6.00391	1
2.59391	6.02214	1
2.59391	6.04038	2
2.59391	6.05861	1
2.59391	6.09507	3
2.59391	6.1133	2
2.59391	6.20446	2
2.59391	6.22269	1
2.59391	6.6238	1
2.62335	4.98293	1
2.62335	5.00116	1
2.62335	5.07408	1
2.62335	5.21994	1
2.62335	5.3658	1
2.62335	5.40226	1
2.62335	5.49342	1
2.62335	5.51165	2
2.62335	5.52988	1
2.62335	5.56635	1
2.62335	5.58458	2
2.62335	5.60281	1
2.62335	5.63927	2
2.62335	5.67574	2
2.62335	5.69397	2
2.62335	5.7122	1
2.62335	5.73043	2
2.62335	5.7669	2
2.62335	5.83982	1
2.62335	5.85806	2
2.62335	5.87629	2
2.62335	5.89452	1
2.62335	5.93098	1
2.62335	5.98568	1
2.62335	6.00391	1
2.62335	6.02214	4
2.62335	6.05861	2
2.62335	6.09507	1
2.62335	6.20446	1
2.65278	4.3995	1
2.65278	5.2564	1
2.65278	5.29287	1
2.65278	5.3658	1
2.65278	5.38403	1
2.65278	5.40226	1
2.65278	5.43872	1
2.65278	5.47519	2
2.65278	5.51165	1
2.65278	5.52988	1
2.65278	5.60281	1
2.65278	5.69397	2
2.65278	5.7122	2
2.65278	5.73043	1
2.65278	5.74867	2
2.65278	5.80336	1
2.65278	5.82159	1
2.65278	5.85806	1
2.65278	5.87629	2
2.65278	5.91275	1
2.65278	5.93098	1
2.65278	5.94922	1
2.65278	5.98568	1
2.65278	6.00391	1
2.65278	6.02214	2
2.65278	6.05861	1
2.65278	6.07684	2
2.65278	6.1133	1
2.65278	6.168	2
2.68221	5.14701	1
2.68221	5.20171	1
2.68221	5.29287	1
2.68221	5.32933	1
2.68221	5.38403	1
2.68221	5.40226	3
2.68221	5.42049	3
2.68221	5.43872	1
2.68221	5.49342	1
2.68221	5.52988	2
2.68221	5.56635	1
2.68221	5.58458	1
2.68221	5.62104	1
2.68221	5.65751	1
2.68221	5.67574	1
2.68221	5.7122	1
2.68221	5.73043	1
2.68221	5.74867	1
2.68221	5.78513	1
2.68221	5.80336	1
2.68221	5.83982	1
2.68221	5.85806	4
2.68221	5.87629	1
2.68221	5.89452	4
2.68221	5.91275	1
2.68221	5.93098	3
2.68221	5.94922	3
2.68221	5.96745	1
2.68221	5.98568	2
2.68221	6.00391	2
2.68221	6.02214	1
2.68221	6.05861	1
2.68221	6.09507	2
2.68221	6.13154	2
2.68221	6.168	1
2.71164	4.96469	1
2.71164	4.98293	1
2.71164	5.34756	1
2.71164	5.3658	2
2.71164	5.38403	2
2.71164	5.42049	1
2.71164	5.45695	2
2.71164	5.47519	1
2.71164	5.49342	1
2.71164	5.52988	1
2.71164	5.54811	1
2.71164	5.56635	1
2.71164	5.58458	1
2.71164	5.60281	1
2.71164	5.62104	1
2.71164	5.63927	2
2.71164	5.69397	1
2.71164	5.7122	1
2.71164	5.74867	1
2.71164	5.78513	1
2.71164	5.80336	4
2.71164	5.82159	1
2.71164	5.83982	1
2.71164	5.85806	4
2.71164	5.87629	1
2.71164	5.89452	1
2.71164	5.91275	2
2.71164	5.93098	1
2.71164	5.94922	1
2.71164	5.96745	1
2.71164	5.98568	2
2.71164	6.00391	1
2.71164	6.02214	1
2.71164	6.04038	1
2.71164	6.05861	2
2.71164	6.09507	2
2.71164	6.1133	1
2.71164	6.25916	1
2.71164	6.40501	1
2.74107	4.83707	1
2.74107	4.89177	1
2.74107	4.94646	2
2.74107	4.96469	3
2.74107	5.00116	1
2.74107	5.01939	2
2.74107	5.20171	1
2.74107	5.29287	2
2.74107	5.34756	2
2.74107	5.3658	1
2.74107	5.40226	2
2.74107	5.43872	1
2.74107	5.45695	1
2.74107	5.47519	1
2.74107	5.49342	2
2.74107	5.52988	1
2.74107	5.54811	1
2.74107	5.56635	1
2.74107	5.58458	3
2.74107	5.60281	1
2.74107	5.63927	1
2.74107	5.67574	2
2.74107	5.69397	3
2.74107	5.7122	1
2.74107	5.73043	3
2.74107	5.74867	6
2.74107	5.7669	2
2.74107	5.78513	1
2.74107	5.80336	7
2.74107	5.82159	8
2.74107	5.83982	5
2.74107	5.85806	9
2.74107	5.87629	2
2.74107	5.91275	2
2.74107	5.93098	4
2.74107	5.94922	1
2.74107	5.96745	2
2.74107	5.98568	1
2.74107	6.00391	4
2.74107	6.02214	4
2.74107	6.04038	1
2.74107	6.05861	1
2.74107	6.07684	1
2.74107	6.09507	1
2.74107	6.1133	1
2.74107	6.13154	1
2.74107	6.14977	1
2.74107	6.168	1
2.7705	5.03762	1
2.7705	5.11055	1
2.7705	5.21994	1
2.7705	5.27464	1
2.7705	5.42049	1
2.7705	5.43872	1
2.7705	5.49342	1
2.7705	5.51165	1
2.7705	5.52988	2
2.7705	5.54811	1
2.7705	5.56635	1
2.7705	5.58458	2
2.7705	5.60281	1
2.7705	5.62104	1
2.7705	5.65751	2
2.7705	5.67574	5
2.7705	5.69397	1
2.7705	5.7122	3
2.7705	5.78513	1
2.7705	5.80336	1
2.7705	5.82159	1
2.7705	5.87629	3
2.7705	5.91275	1
2.7705	5.93098	2
2.7705	5.98568	2
2.7705	6.00391	1
2.7705	6.02214	2
2.7705	6.04038	3
2.7705	6.05861	2
2.7705	6.07684	2
2.7705	6.24093	1
2.7705	6.78788	1
2.79994	4.4542	1
2.79994	5.09232	1
2.79994	5.20171	1
2.79994	5.29287	1
2.79994	5.38403	2
2.79994	5.40226	1
2.79994	5.52988	2
2.79994	5.54811	3
2.79994	5.56635	1
2.79994	5.58458	2
2.79994	5.60281	1
2.79994	5.63927	3
2.79994	5.67574	1
2.79994	5.69397	2
2.79994	5.7122	2
2.79994	5.74867	1
2.79994	5.7669	3
2.79994	5.78513	1
2.79994	5.80336	1
2.79994	5.82159	5
2.79994	5.83982	2
2.79994	5.85806	3
2.79994	5.87629	4
2.79994	5.89452	1
2.79994	5.91275	1
2.79994	5.93098	2
2.79994	5.94922	3
2.79994	5.96745	2
2.79994	5.98568	4
2.79994	6.00391	3
2.79994	6.02214	2
2.79994	6.04038	2
2.79994	6.05861	1
2.79994	6.07684	1
2.79994	6.09507	2
2.79994	6.1133	1
2.79994	6.13154	2
2.79994	6.168	1
2.79994	6.20446	1
2.79994	6.58733	1
2.82937	4.19895	1
2.82937	4.92823	1
2.82937	5.05585	2
2.82937	5.07408	2
2.82937	5.2564	1
2.82937	5.29287	1
2.82937	5.3658	1
2.82937	5.40226	2
2.82937	5.45695	1
2.82937	5.47519	3
2.82937	5.49342	1
2.82937	5.52988	1
2.82937	5.54811	3
2.82937	5.58458	1
2.82937	5.62104	2
2.82937	5.63927	2
2.82937	5.65751	2
2.82937	5.67574	4
2.82937	5.69397	1
2.82937	5.7122	1
2.82937	5.73043	4
2.82937	5.74867	5
2.82937	5.7669	4
2.82937	5.78513	1
2.82937	5.80336	1
2.82937	5.82159	6
2.82937	5.83982	4
2.82937	5.85806	1
2.82937	5.87629	2
2.82937	5.89452	2
2.82937	5.91275	4
2.82937	5.93098	1
2.82937	5.94922	3
2.82937	5.96745	1
2.82937	6.00391	4
2.82937	6.04038	2
2.82937	6.05861	3
2.82937	6.07684	2
2.82937	6.09507	1
2.82937	6.1133	2
2.82937	6.13154	2
2.82937	6.14977	1
2.82937	6.18623	1
2.8588	5.01939	1
2.8588	5.03762	1
2.8588	5.12878	2
2.8588	5.16524	1
2.8588	5.21994	1
2.8588	5.23817	4
2.8588	5.2564	2
2.8588	5.27464	1
2.8588	5.29287	2
2.8588	5.32933	2
2.8588	5.34756	2
2.8588	5.3658	3
2.8588	5.38403	3
2.8588	5.40226	1
2.8588	5.42049	6
2.8588	5.45695	1
2.8588	5.47519	2
2.8588	5.49342	3
2.8588	5.51165	1
2.8588	5.52988	1
2.8588	5.56635	2
2.8588	5.58458	3
2.8588	5.60281	3
2.8588	5.62104	3
2.8588	5.63927	5
2.8588	5.65751	2
2.8588	5.67574	1
2.8588	5.69397	2
2.8588	5.7122	4
2.8588	5.73043	7
2.8588	5.74867	12
2.8588	5.7669	5
2.8588	5.78513	9
2.8588	5.80336	23
2.8588	5.82159	12
2.8588	5.83982	13
2.8588	5.85806	2
2.8588	5.87629	8
2.8588	5.89452	7
2.8588	5.91275	2
2.8588	5.93098	5
2.8588	5.94922	5
2.8588	5.98568	6
2.8588	6.00391	3
2.8588	6.02214	5
2.8588	6.04038	4
2.8588	6.05861	8
2.8588	6.07684	3
2.8588	6.09507	3
2.8588	6.1133	2
2.8588	6.13154	2
2.8588	6.14977	1
2.8588	6.18623	1
2.8588	6.20446	1
2.8588	6.22269	1
2.88823	4.80061	1
2.88823	4.83707	1
2.88823	4.8553	5
2.88823	4.87353	7
2.88823	4.89177	4
2.88823	4.91	4
2.88823	4.92823	9
2.88823	4.94646	5
2.88823	4.96469	11
2.88823	4.98293	7
2.88823	5.00116	6
2.88823	5.01939	2
2.88823	5.03762	2
2.88823	5.05585	4
2.88823	5.07408	2
2.88823	5.09232	3
2.88823	5.11055	1
2.88823	5.12878	1
2.88823	5.34756	3
2.88823	5.40226	3
2.88823	5.42049	4
2.88823	5.45695	1
2.88823	5.51165	2
2.88823	5.54811	3
2.88823	5.56635	4
2.88823	5.58458	1
2.88823	5.60281	1
2.88823	5.62104	2
2.88823	5.63927	1
2.88823	5.65751	3
2.88823	5.67574	1
2.88823	5.69397	1
2.88823	5.7122	3
2.88823	5.73043	1
2.88823	5.74867	4
2.88823	5.7669	3
2.88823	5.78513	3
2.88823	5.80336	2
2.88823	5.82159	2
2.88823	5.83982	1
2.88823	5.85806	1
2.88823	5.87629	1
2.88823	5.89452	3
2.88823	5.91275	1
2.88823	5.94922	8
2.88823	5.96745	4
2.88823	5.98568	6
2.88823	6.00391	2
2.88823	6.02214	2
2.88823	6.04038	3
2.88823	6.05861	4
2.88823	6.07684	3
2.88823	6.09507	2
2.88823	6.1133	1
2.88823	6.13154	1
2.88823	6.14977	1
2.88823	6.168	1
2.91766	3.79785	1
2.91766	3.96194	1
2.91766	4.12603	1
2.91766	4.83707	1
2.91766	4.87353	1
2.91766	4.89177	1
2.91766	4.91	1
2.91766	4.96469	3
2.91766	5.00116	1
2.91766	5.03762	1
2.91766	5.05585	2
2.91766	5.14701	1
2.91766	5.16524	1
2.91766	5.23817	1
2.91766	5.27464	1
2.91766	5.29287	1
2.91766	5.3111	1
2.91766	5.32933	2
2.91766	5.3658	1
2.91766	5.38403	1
2.91766	5.40226	2
2.91766	5.42049	2
2.91766	5.47519	3
2.91766	5.51165	3
2.91766	5.52988	2
2.91766	5.54811	1
2.91766	5.56635	1
2.91766	5.58458	1
2.91766	5.60281	5
2.91766	5.62104	2
2.91766	5.63927	3
2.91766	5.65751	7
2.91766	5.69397	1
2.91766	5.7122	2
2.91766	5.74867	3
2.91766	5.7669	1
2.91766	5.78513	2
2.91766	5.80336	2
2.91766	5.82159	2
2.91766	5.83982	4
2.91766	5.85806	3
2.91766	5.87629	1
2.91766	5.89452	2
2.91766	5.91275	5
2.91766	5.93098	6
2.91766	5.94922	5
2.91766	5.96745	5
2.91766	5.98568	3
2.91766	6.00391	4
2.91766	6.02214	7
2.91766	6.04038	4
2.91766	6.05861	1
2.91766	6.07684	3
2.91766	6.09507	2
2.91766	6.1133	2
2.91766	6.14977	1
2.91766	6.20446	1
2.91766	6.22269	1
2.91766	6.29562	1
2.91766	6.66026	1
2.94709	5.01939	1
2.94709	5.07408	1
2.94709	5.12878	1
2.94709	5.20171	1
2.94709	5.3111	2
2.94709	5.3658	1
2.94709	5.40226	2
2.94709	5.42049	1
2.94709	5.43872	1
2.94709	5.45695	1
2.94709	5.47519	5
2.94709	5.49342	3
2.94709	5.51165	1
2.94709	5.52988	2
2.94709	5.54811	1
2.94709	5.56635	4
2.94709	5.58458	1
2.94709	5.60281	2
2.94709	5.63927	1
2.94709	5.65751	3
2.94709	5.67574	1
2.94709	5.69397	4
2.94709	5.7122	7
2.94709	5.73043	3
2.94709	5.74867	1
2.94709	5.7669	5
2.94709	5.78513	4
2.94709	5.80336	4
2.94709	5.82159	3
2.94709	5.83982	1
2.94709	5.85806	4
2.94709	5.87629	5
2.94709	5.89452	1
2.94709	5.91275	1
2.94709	5.93098	6
2.94709	5.94922	4
2.94709	5.96745	2
2.94709	5.98568	4
2.94709	6.00391	5
2.94709	6.02214	2
2.94709	6.04038	2
2.94709	6.05861	1
2.94709	6.07684	2
2.94709	6.1133	1
2.94709	6.13154	2
2.94709	6.14977	1
2.94709	6.24093	2
2.94709	6.25916	1
2.97653	5.00116	1
2.97653	5.03762	1
2.97653	5.27464	1
2.97653	5.3111	1
2.97653	5.32933	1
2.97653	5.34756	1
2.97653	5.3658	1
2.97653	5.38403	1
2.97653	5.40226	1
2.97653	5.42049	1
2.97653	5.45695	2
2.97653	5.47519	2
2.97653	5.51165	3
2.97653	5.52988	3
2.97653	5.54811	4
2.97653	5.56635	1
2.97653	5.60281	2
2.97653	5.62104	2
2.97653	5.63927	1
2.97653	5.65751	4
2.97653	5.67574	6
2.97653	5.69397	5
2.97653	5.7122	1
2.97653	5.73043	6
2.97653	5.74867	2
2.97653	5.7669	4
2.97653	5.78513	4
2.97653	5.80336	3
2.97653	5.82159	5
2.97653	5.85806	4
2.97653	5.87629	1
2.97653	5.89452	5
2.97653	5.91275	2
2.97653	5.93098	6
2.97653	5.94922	2
2.97653	5.96745	3
2.97653	5.98568	3
2.97653	6.00391	3
2.97653	6.02214	8
2.97653	6.04038	4
2.97653	6.05861	1
2.97653	6.07684	3
2.97653	6.09507	3
2.97653	6.1133	1
2.97653	6.13154	3
2.97653	6.14977	3
2.97653	6.22269	2
2.97653	6.25916	1
3.00596	4.89177	1
3.00596	4.96469	3
3.00596	4.98293	2
3.00596	5.00116	3
3.00596	5.01939	1
3.00596	5.03762	2
3.00596	5.05585	1
3.00596	5.07408	4
3.00596	5.09232	1
3.00596	5.11055	2
3.00596	5.12878	1
3.00596	5.14701	1
3.00596	5.18348	1
3.00596	5.20171	1
3.00596	5.21994	1
3.00596	5.27464	1
3.00596	5.29287	1
3.00596	5.32933	1
3.00596	5.34756	1
3.00596	5.38403	2
3.00596	5.40226	1
3.00596	5.42049	1
3.00596	5.43872	1
3.00596	5.45695	2
3.00596	5.47519	1
3.00596	5.49342	1
3.00596	5.52988	1
3.00596	5.56635	4
3.00596	5.58458	4
3.00596	5.60281	2
3.00596	5.63927	1
3.00596	5.65751	1
3.00596	5.67574	1
3.00596	5.69397	7
3.00596	5.7122	4
3.00596	5.73043	5
3.00596	5.74867	4
3.00596	5.7669	6
3.00596	5.78513	1
3.00596	5.80336	3
3.00596	5.82159	4
3.00596	5.83982	1
3.00596	5.85806	1
3.00596	5.87629	2
3.00596	5.89452	3
3.00596	5.91275	2
3.00596	5.94922	6
3.00596	5.96745	6
3.00596	5.98568	1
3.00596	6.00391	5
3.00596	6.02214	4
3.00596	6.04038	2
3.00596	6.05861	3
3.00596	6.07684	1
3.00596	6.1133	2
3.00596	6.13154	2
3.00596	6.20446	1
3.00596	6.22269	1
3.00596	6.40501	1
3.00596	7.24368	1
3.03539	5.11055	1
3.03539	5.18348	1
3.03539	5.27464	1
3.03539	5.3111	1
3.03539	5.3658	2
3.03539	5.38403	2
3.03539	5.40226	2
3.03539	5.42049	2
3.03539	5.45695	3
3.03539	5.47519	2
3.03539	5.51165	3
3.03539	5.52988	1
3.03539	5.54811	4
3.03539	5.56635	1
3.03539	5.58458	2
3.03539	5.60281	2
3.03539	5.62104	2
3.03539	5.63927	1
3.03539	5.65751	4
3.03539	5.67574	6
3.03539	5.69397	5
3.03539	5.7122	2
3.03539	5.74867	2
3.03539	5.7669	4
3.03539	5.78513	4
3.03539	5.80336	4
3.03539	5.82159	2
3.03539	5.83982	3
3.03539	5.85806	2
3.03539	5.87629	5
3.03539	5.89452	1
3.03539	5.91275	1
3.03539	5.93098	3
3.03539	5.94922	7
3.03539	5.96745	6
3.03539	5.98568	5
3.03539	6.00391	3
3.03539	6.02214	2
3.03539	6.04038	2
3.03539	6.07684	1
3.03539	6.09507	2
3.03539	6.1133	1
3.03539	6.13154	1
3.03539	6.14977	1
3.03539	6.168	1
3.03539	6.20446	1
3.06482	4.89177	1
3.06482	4.92823	1
3.06482	5.14701	2
3.06482	5.21994	1
3.06482	5.34756	2
3.06482	5.3658	2
3.06482	5.38403	2
3.06482	5.40226	3
3.06482	5.42049	4
3.06482	5.43872	2
3.06482	5.51165	2
3.06482	5.52988	1
3.06482	5.54811	3
3.06482	5.56635	4
3.06482	5.58458	1
3.06482	5.60281	2
3.06482	5.62104	1
3.06482	5.63927	3
3.06482	5.65751	2
3.06482	5.67574	2
3.06482	5.69397	4
3.06482	5.73043	1
3.06482	5.74867	2
3.06482	5.7669	4
3.06482	5.78513	2
3.06482	5.80336	4
3.06482	5.82159	4
3.06482	5.83982	4
3.06482	5.85806	7
3.06482	5.87629	2
3.06482	5.89452	4
3.06482	5.91275	4
3.06482	5.93098	5
3.06482	5.94922	1
3.06482	5.96745	5
3.06482	5.98568	5
3.06482	6.00391	2
3.06482	6.02214	1
3.06482	6.04038	2
3.06482	6.05861	1
3.06482	6.07684	1
3.06482	6.09507	1
3.06482	6.1133	2
3.06482	6.13154	1
3.09425	4.87353	1
3.09425	4.91	1
3.09425	5.01939	1
3.09425	5.16524	1
3.09425	5.27464	1
3.09425	5.3111	1
3.09425	5.32933	2
3.09425	5.34756	1
3.09425	5.3658	3
3.09425	5.38403	1
3.09425	5.40226	4
3.09425	5.43872	4
3.09425	5.45695	2
3.09425	5.47519	2
3.09425	5.49342	2
3.09425	5.51165	2
3.09425	5.52988	2
3.09425	5.54811	3
3.09425	5.56635	1
3.09425	5.58458	1
3.09425	5.60281	3
3.09425	5.62104	1
3.09425	5.63927	2
3.09425	5.65751	2
3.09425	5.67574	2
3.09425	5.69397	3
3.09425	5.7122	2
3.09425	5.73043	2
3.09425	5.74867	3
3.09425	5.7669	2
3.09425	5.78513	5
3.09425	5.80336	7
3.09425	5.82159	2
3.09425	5.83982	1
3.09425	5.85806	1
3.09425	5.87629	2
3.09425	5.89452	1
3.09425	5.91275	3
3.09425	5.93098	1
3.09425	5.94922	3
3.09425	5.96745	1
3.09425	5.98568	2
3.09425	6.00391	3
3.09425	6.02214	3
3.09425	6.04038	3
3.09425	6.05861	1
3.09425	6.07684	1
3.09425	6.09507	2
3.09425	6.1133	1
3.09425	6.22269	1
3.09425	6.29562	1
3.09425	6.33209	1
3.12368	4.92823	1
3.12368	5.01939	1
3.12368	5.07408	2
3.12368	5.32933	2
3.12368	5.34756	1
3.12368	5.3658	2
3.12368	5.38403	3
3.12368	5.40226	3
3.12368	5.42049	2
3.12368	5.43872	3
3.12368	5.47519	4
3.12368	5.49342	5
3.12368	5.51165	4
3.12368	5.52988	4
3.12368	5.54811	3
3.12368	5.56635	2
3.12368	5.58458	2
3.12368	5.60281	1
3.12368	5.62104	4
3.12368	5.63927	2
3.12368	5.65751	4
3.12368	5.67574	1
3.12368	5.69397	6
3.12368	5.7122	4
3.12368	5.74867	2
3.12368	5.7669	6
3.12368	5.78513	3
3.12368	5.80336	3
3.12368	5.82159	4
3.12368	5.83982	11
3.12368	5.85806	1
3.12368	5.87629	2
3.12368	5.89452	3
3.12368	5.91275	3
3.12368	5.94922	1
3.12368	5.96745	5
3.12368	5.98568	2
3.12368	6.00391	6
3.12368	6.02214	2
3.12368	6.04038	2
3.12368	6.07684	3
3.12368	6.09507	1
3.12368	6.1133	3
3.12368	6.13154	4
3.12368	6.14977	1
3.12368	6.18623	1
3.12368	6.20446	2
3.12368	6.33209	1
3.12368	6.5691	1
3.15312	4.69121	1
3.15312	4.98293	1
3.15312	5.18348	2
3.15312	5.21994	1
3.15312	5.3111	1
3.15312	5.34756	3
3.15312	5.3658	2
3.15312	5.42049	1
3.15312	5.43872	3
3.15312	5.45695	1
3.15312	5.47519	2
3.15312	5.51165	2
3.15312	5.52988	1
3.15312	5.54811	3
3.15312	5.56635	3
3.15312	5.58458	1
3.15312	5.60281	1
3.15312	5.62104	5
3.15312	5.63927	2
3.15312	5.65751	1
3.15312	5.67574	4
3.15312	5.69397	2
3.15312	5.7122	3
3.15312	5.73043	2
3.15312	5.74867	6
3.15312	5.7669	5
3.15312	5.78513	3
3.15312	5.80336	5
3.15312	5.82159	7
3.15312	5.83982	2
3.15312	5.85806	3
3.15312	5.87629	3
3.15312	5.89452	2
3.15312	5.91275	4
3.15312	5.93098	4
3.15312	5.94922	2
3.15312	5.96745	3
3.15312	5.98568	1
3.15312	6.00391	5
3.15312	6.02214	1
3.15312	6.04038	4
3.15312	6.05861	4
3.15312	6.07684	5
3.15312	6.09507	1
3.15312	6.1133	1
3.15312	6.13154	1
3.15312	6.24093	2
3.15312	6.49617	1
3.15312	6.76965	1
3.18255	4.8553	1
3.18255	4.94646	1
3.18255	5.01939	1
3.18255	5.11055	1
3.18255	5.14701	1
3.18255	5.18348	2
3.18255	5.2564	1
3.18255	5.3111	2
3.18255	5.32933	1
3.18255	5.34756	1
3.18255	5.3658	1
3.18255	5.40226	2
3.18255	5.42049	2
3.18255	5.45695	4
3.18255	5.47519	4
3.18255	5.49342	2
3.18255	5.51165	1
3.18255	5.52988	1
3.18255	5.54811	5
3.18255	5.56635	4
3.18255	5.58458	1
3.18255	5.60281	2
3.18255	5.62104	1
3.18255	5.63927	3
3.18255	5.65751	4
3.18255	5.67574	3
3.18255	5.69397	3
3.18255	5.7122	2
3.18255	5.73043	4
3.18255	5.74867	9
3.18255	5.7669	4
3.18255	5.78513	3
3.18255	5.80336	5
3.18255	5.82159	5
3.18255	5.83982	5
3.18255	5.85806	3
3.18255	5.87629	2
3.18255	5.89452	9
3.18255	5.91275	4
3.18255	5.93098	4
3.18255	5.94922	5
3.18255	5.96745	3
3.18255	5.98568	4
3.18255	6.00391	6
3.18255	6.02214	4
3.18255	6.04038	5
3.18255	6.05861	3
3.18255	6.07684	2
3.18255	6.09507	3
3.18255	6.1133	2
3.18255	6.13154	1
3.18255	6.14977	2
3.18255	6.18623	1
3.18255	6.22269	1
3.21198	4.76414	1
3.21198	4.83707	1
3.21198	4.87353	1
3.21198	4.92823	1
3.21198	5.09232	1
3.21198	5.14701	1
3.21198	5.18348	1
3.21198	5.20171	1
3.21198	5.32933	1
3.21198	5.34756	2
3.21198	5.3658	3
3.21198	5.40226	3
3.21198	5.42049	3
3.21198	5.43872	1
3.21198	5.47519	1
3.21198	5.51165	4
3.21198	5.52988	5
3.21198	5.54811	3
3.21198	5.60281	2
3.21198	5.62104	2
3.21198	5.63927	2
3.21198	5.67574	3
3.21198	5.69397	4
3.21198	5.7122	5
3.21198	5.73043	4
3.21198	5.74867	5
3.21198	5.7669	3
3.21198	5.78513	2
3.21198	5.80336	2
3.21198	5.82159	6
3.21198	5.83982	8
3.21198	5.85806	6
3.21198	5.87629	6
3.21198	5.89452	3
3.21198	5.91275	3
3.21198	5.93098	7
3.21198	5.94922	4
3.21198	5.96745	6
3.21198	5.98568	10
3.21198	6.00391	5
3.21198	6.02214	6
3.21198	6.04038	5
3.21198	6.05861	7
3.21198	6.07684	4
3.21198	6.09507	4
3.21198	6.1133	2
3.21198	6.14977	2
3.21198	6.18623	1
3.21198	6.24093	1
3.21198	6.25916	1
3.21198	6.36855	1
3.24141	4.49066	1
3.24141	4.61829	1
3.24141	4.80061	1
3.24141	4.83707	2
3.24141	4.91	1
3.24141	4.92823	1
3.24141	4.94646	1
3.24141	4.98293	1
3.24141	5.01939	3
3.24141	5.03762	2
3.24141	5.07408	3
3.24141	5.09232	1
3.24141	5.11055	4
3.24141	5.12878	3
3.24141	5.14701	3
3.24141	5.16524	2
3.24141	5.18348	1
3.24141	5.20171	8
3.24141	5.21994	6
3.24141	5.2564	3
3.24141	5.27464	4
3.24141	5.29287	5
3.24141	5.3111	5
3.24141	5.32933	11
3.24141	5.34756	9
3.24141	5.3658	9
3.24141	5.38403	12
3.24141	5.40226	11
3.24141	5.42049	8
3.24141	5.43872	15
3.24141	5.45695	6
3.24141	5.47519	14
3.24141	5.49342	8
3.24141	5.51165	9
3.24141	5.52988	9
3.24141	5.54811	14
3.24141	5.56635	19
3.24141	5.58458	14
3.24141	5.60281	7
3.24141	5.62104	16
3.24141	5.63927	13
3.24141	5.65751	20
3.24141	5.67574	14
3.24141	5.69397	12
3.24141	5.7122	10
3.24141	5.73043	8
3.24141	5.74867	12
3.24141	5.7669	9
3.24141	5.78513	6
3.24141	5.80336	13
3.24141	5.82159	11
3.24141	5.83982	9
3.24141	5.85806	7
3.24141	5.87629	1
3.24141	5.89452	5
3.24141	5.91275	9
3.24141	5.93098	5
3.24141	5.94922	11
3.24141	5.96745	3
3.24141	5.98568	7
3.24141	6.00391	3
3.24141	6.02214	5
3.24141	6.04038	5
3.24141	6.05861	2
3.24141	6.07684	4
3.24141	6.09507	4
3.24141	6.1133	3
3.24141	6.13154	1
3.24141	6.14977	4
3.24141	6.18623	1
3.24141	6.20446	1
3.24141	6.24093	1
3.24141	6.25916	1
3.24141	6.42325	1
3.27084	4.67298	1
3.27084	4.80061	1
3.27084	4.92823	1
3.27084	5.20171	1
3.27084	5.23817	2
3.27084	5.3111	2
3.27084	5.32933	2
3.27084	5.34756	2
3.27084	5.3658	1
3.27084	5.38403	2
3.27084	5.40226	1
3.27084	5.42049	3
3.27084	5.43872	1
3.27084	5.45695	2
3.27084	5.47519	3
3.27084	5.49342	4
3.27084	5.51165	8
3.27084	5.52988	6
3.27084	5.54811	4
3.27084	5.56635	5
3.27084	5.58458	2
3.27084	5.60281	3
3.27084	5.62104	3
3.27084	5.63927	3
3.27084	5.65751	2
3.27084	5.67574	7
3.27084	5.69397	6
3.27084	5.7122	2
3.27084	5.73043	5
3.27084	5.74867	6
3.27084	5.7669	3
3.27084	5.78513	4
3.27084	5.80336	5
3.27084	5.82159	5
3.27084	5.83982	5
3.27084	5.85806	3
3.27084	5.87629	5
3.27084	5.89452	4
3.27084	5.91275	4
3.27084	5.93098	6
3.27084	5.94922	1
3.27084	5.96745	3
3.27084	5.98568	6
3.27084	6.02214	3
3.27084	6.04038	3
3.27084	6.05861	3
3.27084	6.07684	3
3.27084	6.09507	1
3.27084	6.1133	2
3.27084	6.75142	1
3.30027	4.41774	1
3.30027	4.78237	1
3.30027	4.87353	1
3.30027	5.18348	1
3.30027	5.23817	1
3.30027	5.2564	1
3.30027	5.29287	2
3.30027	5.3111	2
3.30027	5.34756	1
3.30027	5.3658	1
3.30027	5.38403	3
3.30027	5.40226	2
3.30027	5.43872	1
3.30027	5.47519	2
3.30027	5.49342	4
3.30027	5.51165	4
3.30027	5.52988	1
3.30027	5.54811	4
3.30027	5.56635	1
3.30027	5.58458	1
3.30027	5.60281	3
3.30027	5.62104	1
3.30027	5.63927	5
3.30027	5.65751	5
3.30027	5.67574	3
3.30027	5.69397	1
3.30027	5.7122	6
3.30027	5.73043	1
3.30027	5.74867	4
3.30027	5.7669	3
3.30027	5.78513	4
3.30027	5.80336	2
3.30027	5.82159	6
3.30027	5.83982	1
3.30027	5.85806	3
3.30027	5.87629	5
3.30027	5.89452	6
3.30027	5.91275	4
3.30027	5.93098	7
3.30027	5.94922	4
3.30027	5.96745	2
3.30027	5.98568	5
3.30027	6.00391	4
3.30027	6.02214	6
3.30027	6.04038	4
3.30027	6.05861	5
3.30027	6.07684	3
3.30027	6.09507	3
3.30027	6.1133	1
3.30027	6.13154	2
3.30027	6.168	2
3.30027	6.25916	1
3.30027	6.38678	1
3.32971	4.8553	1
3.32971	4.89177	1
3.32971	4.96469	1
3.32971	4.98293	1
3.32971	5.05585	1
3.32971	5.11055	3
3.32971	5.12878	2
3.32971	5.18348	1
3.32971	5.21994	2
3.32971	5.23817	1
3.32971	5.2564	1
3.32971	5.29287	2
3.32971	5.3111	1
3.32971	5.32933	1
3.32971	5.34756	1
3.32971	5.3658	3
3.32971	5.40226	2
3.32971	5.42049	4
3.32971	5.43872	5
3.32971	5.45695	3
3.32971	5.47519	5
3.32971	5.49342	2
3.32971	5.51165	5
3.32971	5.52988	3
3.32971	5.54811	4
3.32971	5.56635	2
3.32971	5.58458	1
3.32971	5.60281	4
3.32971	5.62104	6
3.32971	5.63927	3
3.32971	5.65751	5
3.32971	5.67574	11
3.32971	5.69397	10
3.32971	5.7122	3
3.32971	5.73043	7
3.32971	5.74867	10
3.32971	5.7669	5
3.32971	5.78513	2
3.32971	5.80336	7
3.32971	5.82159	6
3.32971	5.83982	5
3.32971	5.85806	3
3.32971	5.87629	9
3.32971	5.89452	5
3.32971	5.91275	5
3.32971	5.93098	4
3.32971	5.94922	3
3.32971	5.96745	6
3.32971	5.98568	6
3.32971	6.00391	5
3.32971	6.02214	7
3.32971	6.04038	6
3.32971	6.05861	1
3.32971	6.07684	3
3.32971	6.09507	2
3.32971	6.1133	1
3.32971	6.13154	4
3.32971	6.14977	1
3.32971	6.168	1
3.32971	6.18623	2
3.32971	6.22269	2
3.32971	6.31385	1
3.32971	6.35032	1
3.32971	6.49617	1
3.32971	6.58733	2
3.32971	6.73319	1
3.35914	4.01663	1
3.35914	4.47243	1
3.35914	4.58182	1
3.35914	4.80061	1
3.35914	4.8553	1
3.35914	4.87353	1
3.35914	4.89177	5
3.35914	4.91	7
3.35914	4.92823	1
3.35914	4.94646	4
3.35914	4.98293	4
3.35914	5.00116	5
3.35914	5.01939	5
3.35914	5.03762	3
3.35914	5.05585	3
3.35914	5.07408	2
3.35914	5.09232	1
3.35914	5.11055	7
3.35914	5.12878	9
3.35914	5.14701	9
3.35914	5.16524	6
3.35914	5.18348	9
3.35914	5.20171	11
3.35914	5.21994	10
3.35914	5.23817	11
3.35914	5.2564	6
3.35914	5.27464	14
3.35914	5.29287	7
3.35914	5.3111	10
3.35914	5.32933	8
3.35914	5.34756	6
3.35914	5.3658	12
3.35914	5.38403	13
3.35914	5.40226	3
3.35914	5.42049	12
3.35914	5.43872	7
3.35914	5.45695	27
3.35914	5.47519	16
3.35914	5.49342	14
3.35914	5.51165	22
3.35914	5.52988	24
3.35914	5.54811	19
3.35914	5.56635	26
3.35914	5.58458	27
3.35914	5.60281	17
3.35914	5.62104	28
3.35914	5.63927	37
3.35914	5.65751	35
3.35914	5.67574	26
3.35914	5.69397	26
3.35914	5.7122	26
3.35914	5.73043	22
3.35914	5.74867	27
3.35914	5.7669	19
3.35914	5.78513	20
3.35914	5.80336	24
3.35914	5.82159	22
3.35914	5.83982	16
3.35914	5.85806	15
3.35914	5.87629	16
3.35914	5.89452	16
3.35914	5.91275	10
3.35914	5.93098	23
3.35914	5.94922	10
3.35914	5.96745	19
3.35914	5.98568	19
3.35914	6.00391	16
3.35914	6.02214	12
3.35914	6.04038	15
3.35914	6.05861	10
3.35914	6.07684	4
3.35914	6.09507	5
3.35914	6.1133	1
3.35914	6.13154	1
3.35914	6.14977	2
3.35914	6.18623	1
[truncated: 38,725 more rows]

## Sheet: Figure 4b
Category	Size
Cell Biology	479676753611
Genetics & Heredity	371692642197
Biochemistry & Molecular Biology	355498600999
Biotechnology & Applied Microbiology	249832839349
Medicine, Research & Experimental	184753697685
Biology	147690148883
Microbiology	144219262714
Plant Sciences	123643975499
Biochemical Research Methods	89186298195
Cell & Tissue Engineering	57887558694
Mathematical & Computational Biology	54471807626
Nanoscience & Nanotechnology	50766305017
Engineering, Biomedical	42604191436
Developmental Biology	38924589327
Evolutionary Biology	38781748091
Chemistry, Physical	26626027103
Chemistry, Medicinal	24089715021
Chemistry, Organic	22398042814
Materials Science, Biomaterials	21881157106
Neuroimaging	17456450338
Pathology	12828061688
Energy & Fuels	8499103500
Chemistry, Inorganic & Nuclear	6135865781
Chemistry, Applied	4690067367
Electrochemistry	2190579665
Marine & Freshwater Biology	2065293943
Spectroscopy	1640270161
Geochemistry & Geophysics	1016991972
Oceanography	495230969
Mineralogy	14032069

## Sheet: Fig 5
	FAIR-SMART	PubMed	PMC	NLM dataset catalog
ECD	1	1	1	1
GPED	1	0.4	0.3	0.9
CPC	1	0.9	0.6	0
TLD	0.8	1	0.7	0.2
CDD	0.9	0.8	0.9	0.2
FAPA	1	1	0.4	0.1
CGP	1	0.9	1	0.6
DRP	0.9	0.5	0.9	0.2
MAV	1	0.9	0.2	0.9
MLD	1	0.7	0.2	0.1
AMP	0.7	0.7	0.5	0
IRD	1	0.5	0.6	0.8
SA	0.8	1	0.7	0.5
ED	1	0.9	0.9	0.4

## Sheet: Fig S1a
k	wcss
1	4766.38
2	4566.97
3	4417.35
4	4323.75
5	4230.94
6	4149.15
7	4099.73
8	4057.67
9	4011.08
10	3949.07
11	3904.23
12	3856.73
13	3821.78
14	3781.49
15	3754.09
16	3735.73
17	3695.39
18	3684.52
19	3655.71
20	3627.1
21	3590.8
22	3567.51
23	3541.03
24	3538.8
25	3523.23
26	3502.51
27	3473.48
28	3460.5
29	3439.72
30	3413.36
31	3400.94
32	3387.39
33	3370.69
34	3363.34
35	3351.55
36	3340.11
37	3317.92
38	3294.64
39	3297.16
40	3281.05
41	3252.82
42	3248.88
43	3245.97
44	3216.39
45	3217.07
46	3215.15
47	3200.72
48	3186.39
49	3182.55
50	3166.5
51	3155.93
52	3153.12
53	3148.46
54	3136.43
55	3089.82
56	3080.47
57	3071.59
58	3063.35
59	3055.35
60	3044.98
61	3035.97
62	3027.93
63	3022.55
64	3010.66
65	3004.61
66	2993.2
67	2987.92
68	2979.43
69	2972.44
70	2969.75
71	2963.59
72	2952.67
73	2949.72
74	2939.38
75	2922.5
76	2913.77
77	2909.56
78	2907.58
79	2901.92
80	2898
81	2889.29
82	2883.35
83	2877.51
84	2872.74
85	2867.92
86	2862.23
87	2862.04
88	2858.3
89	2847.95
90	2838.44
91	2831.82
92	2824.16
93	2820.48
94	2820.51
95	2812.99
96	2806.14
97	2797.64
98	2791.51
99	2787.23
100	2780.79

[truncated: 2 more sheets: Fig S1b, Fig S1c]
